# Supplementary material for: Carborane-Containing Hydroxamate MMP Ligands for the Treatment of Tumors Using Boron Neutron Capture Therapy (BNCT): Efficacy without Tumor Cell Entry
Source: Int J Mol Sci. 2023 Apr 9;24(8):6973. doi: 10.3390/ijms24086973 (PMC10139035; doi:10.3390/ijms24086973)
Supplement: Supplementary file 1 [file ijms-24-06973-s001.zip]

Archive with 1 entries (1 files):
- ijms-2138099-supplementary.pdf
